# Supplementary material for: Vitamin D status and its relation to exercise performance and iron status in young ice hockey players
Source: PLoS One. 2018 Apr 9;13(4):e0195284. doi: 10.1371/journal.pone.0195284 (PMC5891016; doi:10.1371/journal.pone.0195284)
Supplement: S1 Data — (XLSX) [file pone.0195284.s001.xlsx]

## Sheet: base
Subjects	wiek	wysokość ciała	masa ciała	fat%	fat mass	FFM	muscle mass	TBW	TBW%	BMI	witamina D	stan niedoboru witaminy D	praca całkowita kJ	praca całkowita J/kg ,c	Dw %	LN DW %	Najwyższa moc szczytowa[W]	Najwyższa moc szczytowa[W/ kg m.c.]	DP [%]	LN DP %	staż	wzdlZŁP	wzdlZŁL	wzdlPŁP	wzdlPŁL	wzdlZRP	wzdlZRL	wzdlPRP	wzdlPRL	wzdlZKP	wzdlZKL	wzdlPKP	wzdlPKL	wzdlZBP	wzdlZBL	wzdlPBP	wzdlPBL	wzdlZT	wzdlPT	suma wzgl	H maxCMJ	HmaxBCMJ	PmaxCMJ	PmaxBCMJ	LN Pmax BCMJ	Ferrytyna	Żelazo	CZWŻ	Receptor transferyny
	age	height	body mass	fat%	fat mass	FFM	muscle mass	TBW	TBW%	BMI	witamina D	vit D status	total work kj	Relative Total Work [J∙kgBM-1]	Dw %	LN DW %	Peak power [W]	Relative Peak Power[W kgBM-1]	DP [%]	LN DP %	Training experience (years)	1	2	3	4	5	6	7	8	9	10	11	12	13	14	15	16	17	18	19	H maxCMJ [cm]	HmaxSPJ [cm]	PmaxCMJ [W/kg bm)	PmaxSPJ [W/kg bm]	LN Pmax SPJ	Ferritin [ng/ml]	iron	TIBC [μg/100ml]	sTfR [μg/ml]
1	18.6667	188	81.1	12.1	9.8	71.3	67.8	48.9	60.3	22.9	16.4	A	22.7	280.4	2.6	0.955511	972	11.99	4.99	1.60744	11	0.900123	0.974106	0.702836	0.628853	0.887793	0.80148	1.06042	1.0111	1.49199	1.36868	3.36621	3.47719	1.34402	1.50432	7.36128	7.13933	2.68804	8.582	45.2898	42.2	48	29.8	41.5	3.72569	26	107	275	5.3
2	18.3381	180.9	69.8	10.5	7.3	62.5	59.4	43.7	62.6	21.3	16.6	A	16.2	231.8	10.02	2.30458	774	11.09	2.65	0.97456	9	1.08883	1.16046	0.702006	0.730659	0.916905	0.773639	0.773639	0.787966	1.91977	1.94842	5.37249	4.68481	1.87679	1.69054	6.5616	6.83381	2.43553	10	50.2579	48.2	57	30	47.9	3.86912	29	81	332	5
3	15.5838	180	82.7	20.8	17.2	65.5	62.2	47.9	57.9	25.5	19.4	A	17.7	213.8	3.1	1.1314	757	9.15	5.55	1.7138	10	0.725514	0.652963	0.386941	0.374849	0.532044	0.568319	0.640871	0.749698	1.45103	1.4994	2.87787	2.99879	1.13664	1.3422	4.64329	4.24426	1.68077	5.51391	32.0193	38.3	42	25.1	31.8	3.45947	10	30	507	15.2
4	16.0192	173	62.1	9	5.6	56.5	53.7	41.4	66.7	20.7	15.4	A	16.1	258.9	1.17	0.157004	685	11.03	3.59	1.27815	9	1.11111	1.0789	0.692432	0.740741	0.917874	0.853462	0.99839	1.12721	2.17391	1.94847	3.71981	3.86473	2.14171	2.1095	7.64895	8.85668	2.76973	8.05153	50.8052	34.1	39.8	21.3	22.6	3.11795	28	89	318	4.8
5	17.4066	191	94.1	13.8	13	81.1	77.1	59.4	63.1	25.8	19.734	A	25.5	269	2.1	0.741937	1057	11.16	5.4	1.6864	9	1.27889	1.26348	0.801233	0.955316	0.924499	1.1094	1.15562	1.38675	2.89676	2.86595	6.91834	4.16025	2.46533	2.23421	10.6626	11.926	4.00616	9.29122	66.302	42.1	46.4	37.4	44.1	3.78646	24	126	327	5.1
6	16.0575	173	69.6	13.8	9.6	60	57	43.9	63.1	23.3	25.8	B	17.4	250.4	2.86	1.05082	782	11.23	8.06	2.08691	7	1.09195	0.977011	0.502874	0.531609	0.804598	0.775862	0.890805	0.833333	1.63793	1.36494	3.83621	4.1092	1.49425	1.40805	5.73276	5.41667	2.5431	5.37356	39.3247	43.9	54.2	34.5	57.6	4.05352	27	62	391	4.5
7	17.0513	184	68.6	8.9	6.1	62.5	59.4	45.8	66.8	20.3	26.7	B	17.3	252.8	3.12	1.13783	750	10.93	2.68	0.985817	9	0.889213	0.90379	0.568513	0.524781	0.889213	0.728863	1.12245	1.16618	2.28863	2.15743	4.65015	4.40233	1.48688	1.61808	7.69679	7.87172	2.44898	8.73178	50.1458	43.4	54.5	30.7	45.9	3.82647	12	52	328	8.4
8	16.679	175	78.5	17.5	13.7	64.8	61.6	47.4	60.4	25.6	23.9	B	19.9	253.9	5.7	1.74047	942	12	11.59	2.45014	7	0.968153	0.980892	0.649682	0.77707	0.764331	0.649682	0.866242	1.22293	1.42675	1.57962	4.19108	4.15287	1.75796	1.79618	7.84713	7.12102	2.4586	8.77707	47.9873	41.7	54.5	31.3	47	3.85015	11	52	433	9.7
9	18.6366	179	72.5	11.7	8.5	64	60.8	45.1	62.2	22.6	28	B	20.2	279	5.27	1.66203	930	12.83	10.62	2.36274	11	1.0069	0.97931	0.57931	0.565517	0.827586	0.924138	0.868966	0.813793	1.35172	1.43448	4.82759	4.44138	2.17931	2.04138	7.51724	7.91724	2.9931	8.1931	49.4621	49.6	56.8	41.2	46.3	3.83514	23	35	357	6.2
10	17.2293	172	80.2	17.8	14.3	65.9	62.6	48.2	60.1	27.1	29.6	B	19.6	243.9	1.84	0.609766	832	10.37	1.57	0.451076	8	0.685786	0.723192	0.436409	0.610973	0.523691	0.760599	0.598504	0.872818	1.29676	1.57107	3.34165	3.37905	1.38404	1.25935	5.37406	6.18454	1.89526	4.93766	35.8354	33.8	39.2	23	33.8	3.52046	27	98	370	4.7
11	17.7	182	56.9	3.5	2	54.9	52.1	40.2	70.7	17.2	22.329	B	13.5	233	5.5	1.70475	631	10.89	9.5	2.25129	8	1.01695	0.939908	0.493066	0.523883	0.708783	0.647149	0.893683	0.785824	2.18798	1.89522	4.76117	3.83667	1.23267	1.24807	6.57935	7.33436	2.43451	5.57781	43.0971	44.7	53.3	26.9	33	3.49651	15	60	317	4.5
12	16.5777	166	52.4	10.1	5.3	47.1	44.7	34.5	65.8	19	38	C	10.7	204.3	7.57	2.02419	527	10.05	7.64	2.0334	6	0.916031	0.954198	0.725191	0.419847	0.744275	0.763359	0.935115	1.25954	1.98473	2.11832	4.80916	5.01908	1.66031	1.73664	7.67176	8.70229	2.5	9.98092	52.9008	41	49.1	28.2	36.2	3.58906	22	73	391	6.2
13	16.6927	191	75.6	10.9	8.2	67.4	64.1	49	65.2	20.7	91.4	C	19.6	258.8	5.32	1.67147	842	11.14	4.88	1.58515	11	1.03175	0.978836	0.595238	0.568783	0.634921	0.740741	0.767196	0.793651	1.8254	1.77249	3.57143	3.63757	1.2963	1.38889	5.02646	4.98677	1.83862	5.6746	37.1296	41.7	47.9	32.9	48.4	3.8795	20	43	357	7.3
14	16.1095	180	89.1	18.1	16.1	73	69.4	53.4	59.9	27.5	51.1	C	20.7	232.6	11.17	2.41323	835	9.37	3.94	1.37118	7	0.729517	0.751964	0.392817	0.482604	0.583614	0.583614	0.628507	0.751964	1.51515	1.61616	3.2211	2.77217	1.41414	1.47026	5.15152	5.00561	2.00898	6.11672	35.1964	33.9	41.3	21.9	24.7	3.2068	27	96	359	4.7
15	15.9069	176	61.4	8	4.9	56.5	53.7	41.4	67.4	19.8	31.2	C	13.5	220.5	13.19	2.57946	624	10.16	4.73	1.55393	9	0.944625	0.928339	0.570033	0.570033	0.765472	0.749186	1.02606	1.09121	1.61238	1.67752	3.87622	3.37134	1.51466	1.69381	5.08143	4.86971	2.49186	7.10098	39.9349	37.3	45.8	30.3	40.4	3.69883	27	100	324	5.5
16	16.6	180	58.8	6.7	3.9	54.9	52.1	40.2	68.4	18.1	30.15	C	14.5	248	4.2	1.43508	678	11.51	10.9	2.38876	12	1.03	1.06	0.74	0.55	0.8	1.04	0.97	0.97	2.29	2.19	4.12	4.58	1.37	1.5	7.97	7.74	2.32	5.74	46.9915	36.7	44.6	23	37.9	3.63495	24	139	363	6.2
17	17.9165	174	74.4	13.4	10	64.4	61.2	47.1	63.3	24.6	19.3	A	20.7	277.9	4.05	1.39872	925	12.43	9.8	2.28238	12	1.11559	1.03495	0.752688	0.658602	0.833333	0.766129	0.967742	1.14247	1.69355	1.58602	3.88441	3.99194	1.76075	1.80108	6.58602	6.8414	2.74194	9.08602	47.2446	44.4	49	35.2	38.1	3.64021	41	133	354	5.2
18	17.0678	194	100.8	17.8	17.9	82.9	78.8	60.7	60.2	26.8	15.9	A	23.3	230.8	6.86	1.92571	1033	10.25	5.61	1.72455	10	0.704365	0.803571	0.456349	0.545635	0.684524	0.555556	0.694444	0.634921	1.2004	1.33929	3.35317	3.72024	1.36905	1.54762	3.89881	4.55357	1.99405	5.29762	33.3532	33.1	38.6	22	25.1	3.22287	53	43	379	4.8
19	18.1684	181	93.1	18.3	17	76.1	72.4	52.7	56.6	28.4	17.7	A	24.1	258.7	7.66	2.03601	1103	11.85	11.98	2.48324	10	0.859291	0.794844	0.547798	0.483351	0.859291	0.494092	1.00967	0.676692	1.1493	1.19227	3.83459	3.38346	2.16971	2.27712	4.76907	4.46831	2.32009	6.43394	37.7229	46.3	52.9	30.5	52.3	3.957	37	100	314	5
20	16.7009	192	94.6	17.5	16.6	78	74.2	57.1	60.4	25.7	19.4	A	22.6	238.8	3.18	1.15688	991	10.47	2.48	0.908259	12	0.708245	0.708245	0.401691	0.401691	0.687104	0.539112	0.877378	0.750529	1.36364	1.35307	3.44609	2.91755	1.61734	1.56448	3.66808	3.62579	2.21987	5.86681	32.7167	38.6	47.2	23.1	21.3	3.05871	32	79	339	5.8
21	15.9069	184	78	12	9.4	68.6	65.2	50.2	64.4	23	17.9	A	20.4	261	2.32	0.841567	857	10.99	3.29	1.19089	10	1.0641	0.897436	0.615385	0.538462	0.692308	0.628205	0.794872	0.769231	1.32051	1.47436	3.37179	3.52564	1.38462	1.46154	4.39744	4.83333	2.29487	4.97436	35.0385	42.2	52.8	35.9	48.4	3.8795	35	72	307	5
22	16.9439	178	85.6	19	16.3	69.3	65.9	50.7	59.2	27	12.463	A	22.7	259	2.4	0.875469	916	10.45	4.3	1.45862	9	1.07087	1.11811	0.645669	0.834646	1.02362	0.897638	1.2126	1.02362	2.51969	2.3622	6.07874	5.16535	1.51181	1.71654	8.3937	8.26772	2.55118	7.49606	53.8898	33.1	39.2	18.1	27.8	3.32504	49	89	325	5.4
23	17.514	176	72.1	13.2	9.5	62.6	59.5	45.8	63.5	23.3	26	B	16.5	228.8	5.22	1.6525	764	10.6	8.97	2.19389	11	0.74896	0.832178	0.346741	0.540915	0.37448	0.37448	0.596394	0.832178	1.48405	1.49792	3.67545	3.80028	1.56727	1.67822	4.47989	4.61859	1.7337	4.36893	33.5506	37.8	41.4	27.7	35.5	3.56953	44	51	313	3.7
24	18.2669	185.5	79.4	12.7	10.1	69.3	65.9	47.6	59.9	23.1	28.2	B	21.7	273.6	5.3	1.66771	991	12.49	9.46	2.24707	13	0.982368	1.00756	0.541562	0.629723	0.806045	0.780856	0.957179	0.93199	1.78841	1.76322	4.94962	4.44584	1.86398	1.76322	8.21159	8.12343	3.53904	8.87909	51.9647	43.1	53.8	31.4	49.8	3.90801	33	76	318	5.3
25	15.8275	184	69.1	8.8	6.1	63	59.9	46.1	66.7	20.4	27.5	B	18.7	271	9.59	2.26072	776	11.22	4.13	1.41828	12	0.940666	0.89725	0.680174	0.607815	0.680174	0.839363	0.868307	1.0275	1.70767	1.85239	4.45731	4.38495	1.31693	1.27352	7.27931	8.35022	2.18524	6.98987	46.3386	45.4	55.7	31.6	45.7	3.8221	51	144	328	5.8
26	18.4148	174	67.6	11	7.4	60.2	57.2	43.2	63.9	22.3	27	B	17.3	256.1	5.34	1.67523	771	11.41	1.69	0.524729	12	1.12426	1.30178	0.754438	0.724852	0.621302	0.976331	0.91716	0.902367	1.83432	1.73077	4.89645	4.42308	1.89349	1.96746	7.5	7.36686	1.99704	7.75148	48.6834	42.2	48.7	33.4	41.1	3.71601	33	103	321	4.3
27	16.95	187	77.4	10.1	7.8	69.6	66.2	50.9	65.8	22.1	27.8	B	21.2	274.2	4.95	1.59939	907	11.72	7.94	2.07191	12	1.08527	1.08527	0.607235	0.684755	0.762274	0.775194	1.14987	1.08527	1.96382	1.84755	4.52196	4.06977	2.02842	1.87339	6.67959	6.65375	2.71318	7.55814	47.1447	44.9	51.2	26.5	31.3	3.44362	53	104	243	5.8
28	16.0082	174	73.1	17.7	12.9	60.2	57.2	44.1	60.3	24.1	23.9	B	18.3	250.6	12.85	2.55334	795	10.88	6.86	1.92571	7	0.848153	0.834473	0.574555	0.574555	0.807114	0.670315	0.875513	0.834473	1.94254	1.51847	3.89877	3.76197	1.40903	1.42271	5.78659	6.10123	2.42134	7.35978	41.6416	43.7	55	34.3	55.1	4.00915	54	78	382	5.9
29	17.0376	183	73.5	10.4	7.6	65.9	62.6	48.2	65.6	21.9	23.5	B	16.8	228.2	3.28	1.18784	777	10.57	8.51	2.14124	12	1.04762	1.11565	0.530612	0.680272	0.870748	0.870748	1.06122	1.10204	1.65986	1.46939	4.43537	4.28571	1.57823	1.55102	6.31293	7.18367	2.10884	8.02721	45.8912	43.3	52.1	33.7	33.1	3.49953	38	105	350	6.3
30	18.3381	182	81.4	14.2	11.6	69.8	66.3	48.4	59.5	24.6	28	B	22.4	275	3.99	1.38379	977	12	8.48	2.13771	12	0.933661	0.958231	0.638821	0.638821	0.638821	0.675676	0.933661	0.786241	1.70762	1.62162	4.47174	4.37346	1.42506	1.04423	8.13268	8.64865	2.49386	8.47666	48.5995	44	53.2	31.4	51	3.93183	71	142	314	5.5
31	17.9466	185	83.5	13.6	11.4	72.1	68.5	52.8	63.2	24.4	26.6	B	19.2	262	4.29	1.45629	833	11.37	6.83	1.92132	10	1.06587	1.17365	0.622754	0.742515	0.814371	0.826347	0.934132	1.24551	2.03593	1.85629	4.5988	4.16766	1.79641	1.65269	5.65269	5.72455	2.92216	7.66467	45.497	43.3	51.3	44	56	4.02535	57	87	289	4.3
32	18.026	166	61.6	11.4	7	54.6	51.8	40	64.9	22.4	20.3	B	15.2	246.9	3.51	1.25562	658	10.67	7.01	1.94734	12	0.99026	0.925325	0.795455	0.681818	0.827922	0.909091	0.909091	1.03896	1.3961	0.99026	5.08117	4.39935	1.75325	1.73701	6.46104	6.1039	2.51623	7.72727	45.2435	38.2	46.7	31.2	48.8	3.88773	41	48	314	4.8
33	16.9911	176	72.8	13	9.5	63.3	60.1	46.3	63.6	23.5	24.9	B	18.4	252.9	6.72	1.90509	816	11.21	5.93	1.78002	9	0.837912	0.824176	0.494505	0.467033	0.837912	0.934066	0.947802	1.12637	1.64835	1.57967	4.75275	4.28571	1.81319	1.62088	6.19505	7.55495	2.39011	8.75	47.0604	43	47.2	28.4	28.8	3.36038	31	63	345	5.9
34	17.5469	188	98.9	19.6	19.4	79.5	75.6	58.2	58.8	28	27.3	B	22.7	229.9	3.46	1.24127	1026	10.37	7.68	2.03862	12	0.808898	0.626896	0.465116	0.515672	0.677452	0.465116	0.859454	0.637007	1.38524	1.29424	3.4277	2.91203	1.41557	1.4459	5.26795	3.66026	2.19414	6.28918	34.3478	45.9	41.5	26.1	32.1	3.46886	77	92	346	3.9
35	18.4312	184	79.2	12	9.5	69.7	66.3	48.6	61.4	23.4	29.9	B	22.5	284.5	1.42	0.350657	960	12.12	5.87	1.76985	11	1.17424	1.08586	0.681818	0.568182	1.02273	0.84596	0.909091	0.858586	1.79293	1.83081	4.44444	4.59596	2.09596	1.9697	7.60101	7.46212	3.23232	6.0101	48.1818	46	52.8	35.9	46.5	3.83945	68	85	304	4.4
36	16.6598	182	83.7	14.8	12.4	71.3	67.8	52.2	62.4	25.3	23.966	B	22.8	268	3.1	1.1314	964	11.35	5.9	1.77495	10	1.38225	1.2628	0.921502	0.955631	1.31399	1.09215	1.24573	1.24573	3.41297	2.96928	6.65529	7.25256	1.97952	2.16724	9.76109	10.6143	3.49829	10.1195	67.8498	47.3	51	33.6	40.7	3.70623	38	104	313	4.8
37	16.6352	165.5	68.6	15.2	10.4	58.2	55.3	42.6	62.1	25	35	C	17.6	257.1	1.49	0.398776	787	11.47	5.29	1.66582	10	1.03499	1.04956	0.641399	0.655977	0.830904	0.90379	0.74344	0.845481	1.90962	1.96793	4.91254	4.43149	1.93878	1.83673	6.16618	6.18076	3.01749	8.65889	47.7259	46.1	57.1	33	57	4.04305	73	129	339	6.3
38	17.2512	185	73.6	11.7	8.6	65	61.8	47.6	64.7	21.5	31.2	C	18.6	252.1	3.26	1.18173	790	10.74	6.01	1.79342	10	1.0462	1.00543	0.584239	0.570652	0.923913	1.03261	0.978261	1.15489	1.6712	1.73913	4.2663	3.87228	1.73913	1.875	7.58152	8.00272	3.27446	9.30707	50.625	37	45	24.2	30	3.4012	136	89	299	5.1
39	18.1875	187	73.8	8.4	6.2	67.6	64.3	47.5	64.4	21	33.2	C	20.1	272.7	5.39	1.68455	910	12.33	8.1	2.09186	11	0.948509	0.97561	0.623306	0.596206	0.718157	0.623306	0.894309	0.745257	1.81572	1.61247	4.7019	4.45799	1.49051	1.66667	6.02981	5.82656	1.85637	6.86992	42.4526	46.4	51.3	38	43.8	3.77963	53	59	307	5.3
40	16.1396	183	64.3	9.6	6.2	58.1	55.2	42.5	66.1	19.2	67.5	C	14.5	224.9	3.81	1.33763	686	10.66	5.72	1.74397	9	1.08865	1.04199	0.637636	0.684292	0.762053	0.777605	0.855365	0.777605	2.05288	2.02177	3.79471	3.90358	1.52411	1.58631	6.00311	6.2986	2.41058	6.82737	43.0482	46.6	54.2	38.2	54.3	3.99452	43	81	321	6.6
41	17.6537	178	76	12.4	9.4	66.6	63.3	48.8	64.2	24	35.3	C	19.6	257.3	16.14	2.7813	883	11.62	12.45	2.52172	10	1	0.842105	0.684211	0.618421	0.828947	0.815789	0.986842	1.01316	1.39474	1.19737	3.11842	3.86842	1.5	1.55263	4.85526	4.36842	2.61842	5.26316	36.5263	41.2	46.3	28.8	52.7	3.96462	49	58	313	5.2
42	17.191	183	75.8	11.2	8.5	67.3	64	49.3	65	22.6	81.9	C	17.7	233.3	0.73	-0.314711	798	10.53	3.12	1.13783	10	1.04222	1.01583	0.580475	0.580475	0.699208	0.646438	0.699208	0.620053	1.62269	1.59631	4.20844	4.03694	1.35884	1.51715	6.13456	6.24011	1.87335	7.96834	42.4406	44.6	57.4	33.4	55.5	4.01638	48	73	301	5.5
43	17.4428	188	81.5	13.2	10.8	70.7	67.2	51.8	63.6	23.1	33.4	C	22.3	273.9	2.91	1.06815	936	11.48	4.47	1.49739	11	1.27607	1.23926	0.797546	0.760736	1.12883	0.773006	1.07975	1.1411	1.6319	1.36196	5.10429	5.04294	1.65644	1.70552	6.34356	5.92638	2.19632	6.80982	45.9755	59	69	43.5	47.4	3.85862	42	59	343	4.7
44	18.0589	191	81.4	11.2	9.1	72.3	68.7	49.3	60.6	22.3	32.6	C	22.7	279.3	1.77	0.57098	955	11.74	4.95	1.59939	12	1.00737	0.896806	0.479115	0.46683	0.761671	0.663391	1.04423	0.909091	2.24816	1.90418	4.05405	3.00983	1.57248	1.63391	7.37101	7.64128	2.7027	8.45209	46.8182	42.8	47.9	31.3	49.2	3.89589	45	104	304	4.6
45	16.5969	178	75.8	17.1	13	62.8	59.7	46	60.7	23.9	31.1	C	19.5	257.9	1.65	0.500775	841	11.09	9.78	2.28034	13	1.00264	0.989446	0.712401	0.778364	0.91029	0.831135	0.976253	1.13456	1.55673	1.41161	5.25066	4.57784	1.51715	1.37203	6.50396	5.62005	2.16359	8.08707	45.3958	40.9	45.1	32	54	3.98898	83	86	359	5.2
46	17.6	180	61.5	6.6	4.1	57.4	54.5	42	68.3	19	34.5	C	16.1	261.4	1.76	0.565314	733	11.91	1.47	0.385262	12	1.18699	1.07317	0.504065	0.601626	0.780488	0.780488	0.894309	0.926829	2.27642	1.77236	3.93496	4.19512	1.77236	1.64228	6.71545	6.27642	2.86179	8.2439	46.439	50	56	36.4	44.5	3.79549	42	56	339	5.2
47	17.7194	182	84.2	17.8	15	69.2	65.8	50.7	60.2	25.4	38.2	C	21.2	251.4	7.91	2.06813	889	10.55	6.58	1.88403	8	0.84323	0.760095	0.463183	0.415677	0.64133	0.510689	0.748219	0.581948	1.66271	1.60333	2.94537	3.27791	1.40143	1.33017	4.54869	4.04988	1.75772	6.31829	33.8599	43.9	49.3	35.3	27.3	3.30689	43	80	326	5
48	16.0903	177	65.7	11.6	7.6	58.1	55.2	42.5	64.7	21	33.3	C	13.9	210.9	4.11	1.41342	629	9.58	4.81	1.5707	9	0.65449	0.837139	0.608828	0.563166	0.684932	0.852359	0.669711	1.00457	1.43075	1.61339	3.48554	3.50076	1.59817	1.55251	5.76865	6.07306	2.34399	7.97565	41.2177	39.1	47.9	25.2	37.9	3.63495	34	73	357	4.7
49	18.2423	177	85.3	14.1	12	73.3	69.7	52.2	61.2	27.2	40.7	C	24.8	290.4	4.66	1.53902	1026	12.03	8.21	2.10535	10	1.12544	1.00821	0.715123	0.726846	0.996483	0.996483	0.961313	1.06682	1.85229	1.80539	5.4279	4.5721	2.14537	2.14537	6.94021	6.78781	3.30598	8.86284	51.442	45.6	49.9	27	23.4	3.15274	43	103	275	4.3
50	16	176	61.1	9.2	5.6	55.5	52.7	40.6	66.4	19.7	32.176	C	19.6	258	3.8	1.335	850	11.19	10.3	2.33214	12	0.801233	0.970724	0.708783	0.585516	0.862866	0.693374	1.07858	0.878274	1.61787	1.78737	3.91371	4.16025	1.57165	1.4792	7.98151	7.61171	2.32666	5.65485	44.6841	41.1	48.7	26.3	41.5	3.72569	47	125	353	4.3
[truncated: 1 more columns]

## Sheet: abbreviations biomechanics
1	wzdlZŁP	The maximal joint torque of the flexors of the elbow	right limb
2	wzdlZŁL	The maximal joint torque of the flexors of the elbow	left limb
3	wzdlPŁP	The maximal joint torque of the extensors of the elbow	right limb
4	wzdlPŁL	The maximal joint torque of the extensors of the elbow	left limb
5	wzdlZRP	The maximal joint torque of the flexors shoulder	right limb
6	wzdlZRL	The maximal joint torque of the flexors shoulder	left limb
7	wzdlPRP	The maximal joint torque of the extensors shoulder	right limb
8	wzdlPRL	The maximal joint torque of the extensors shoulder	left limb
9	wzdlZKP	The maximal joint torque of the flexors of the knee	right limb
10	wzdlZKL	The maximal joint torque of the flexors of the knee	left limb
11	wzdlPKP	The maximal joint torque of the extensors of the knee	right limb
12	wzdlPKL	The maximal joint torque of the extensors of the knee	left limb
13	wzdlZBP	The maximal joint torque of the flexors of the hip	right limb
14	wzdlZBL	The maximal joint torque of the flexors of the hip	left limb
15	wzdlPBP	The maximal joint torque of the extensors of the hip	right limb
16	wzdlPBL	The maximal joint torque of the extensors of the hip	left limb
17	wzdlZT	The maximal joint torque of the flexors of the trunk
18	wzdlPT	The maximal joint torque of extensors of the trunk
19	suma względna	relative sum of muscle torque from all muscle group
	ZŁ - mm. zginacze łokcia,		PŁ - mm. prostowniki łokcia,
	ZR - mm. zginacze ramienia,		PR - mm. prostowniki ramienia,
	ZK - mm. zginacze kolana,		PK - mm. prostowniki kolana,
	ZB - mm. zginacze biodra,		PB - mm. prostowniki biodra,
	ZT - mm. zginacze tułowia,		PT - mm. prostowniki tułowia.
